# Supplementary material for: Effects and potential pathways of goose astrovirus infection on gosling hepatic lipid metabolism
Source: Front Microbiol. 2025 Feb 25;16:1531373. doi: 10.3389/fmicb.2025.1531373 (PMC11893818; doi:10.3389/fmicb.2025.1531373)
Supplement: Supplementary file 3 [file Table_3.xlsx]

## Sheet: KEGG-path-Coxn-vs-Exp.Q值排序
Table S3 List of differentially expressed genes enriched in TOP 20 KEGG pathways
Pathway	Coxn-vs-Exp (811)	All (1989)	Pvalue	Qvalue	Pathway ID	Genes
PPAR signaling pathway	28	67	3.27e-08	1.07e-05	ko03320	FABP4;ACSL5;FABP7;Acsl6;CPT2;ACOX1;ACOX3;ACSL1;ME1;ACOX2;Cd36;HMGCS1;Acaa1b;Acsl4;CYP7A1;HMGCS2;SCD5;PCK1;Gk;CPT1A;Fabp3;PLTP;SLC27A4;Me3;CPT1B;ACSBG2;SLC27A1;ILK
Intestinal immune network for IgA production	14	40	2.67e-06	0.000367	ko04672	Itga4;CXCR4;Cd80;TNFSF13B;Trem2;Il15;Cd40;MADCAM1;CD86;Mamu-DRA;IGHV3-23;Ighm;IGHM;IGHA2
Metabolic pathways	207	1118	3.36e-06	0.000367	ko01100	Aldoa;Pc;ELOVL6;gmppaa;G6pc2;IDH1;MINPP1;PIP4K2A;elovl5;CMPK2;LPIN1;GNPDA2;PPAT;RRM2;PAPSS2;IPMK;CHPT1;MVK;ALDH2;GGT5;DAO;ATP6V1D;Gphn;ACSL5;GLUD1;Mccc1;Cyp3a9;MSMO1;MAT1A;Man1a1;ENPP1;DCK;Acsl6;PCBD2;PHYKPL;Mgat4b;Pomgnt1;ADK;RPIA;Qdpr;Acsm3;Idh3a;HYKK;Elovl1;ST3GAL5;SYNJ2;PANK3;UGT1A1;UGT1A1;Ugt1a1;ATIC;UGT1A1;ST6GALNAC1;ACOX1;ACOX3;LPIN2;DGKH;DCTD;ACSL1;ASAH1;ME1;NT5E;ACOX2;RGN;MPST;ADSL;MAOB;…
Fatty acid metabolism	19	45	4.54e-06	0.000372	ko01212	ELOVL6;elovl5;ACSL5;Acsl6;CPT2;ACOX1;ACOX3;ACSL1;Acaa1b;Acsl4;ELOVL2;SCD5;HACD3;CPT1A;FASN;acat1-a;CPT1B;HADHA;ACSBG2
Fatty acid degradation	17	39	8.63e-06	0.000566	ko00071	ALDH2;ACSL5;Acsl6;CPT2;ACOX1;ACOX3;ACSL1;Acaa1b;Acsl4;CPT1A;ALDH3A2;ALDH3A2;acat1-a;CPT1B;HADHA;ACSBG2;ALDH3A2
Ascorbate and aldarate metabolism	11	19	1.22e-05	0.000664	ko00053	ALDH2;UGT1A1;UGT1A1;Ugt1a1;UGT1A1;RGN;UGDH;UGT2A1;ALDH3A2;ALDH3A2;ALDH3A2
Autoimmune thyroid disease	11	35	3.75e-05	0.00176	ko05320	PRF1;FAS;CTLA4;Cd80;Cd40;CD86;Mamu-DRA;IGHV3-23;Ighm;IGHM;IGHA2
Allograft rejection		32	5.17e-05	0.00212	ko05330	PRF1;FAS;Cd80;Cd40;CD86;Mamu-DRA;IGHV3-23;Ighm;IGHM;IGHA2
Asthma	6	19	9.24e-05	0.00316	ko05310	Cd40;Mamu-DRA;IGHV3-23;Ighm;IGHM;IGHA2
Synthesis and degradation of ketone bodies	7	10	9.7e-05	0.00316	ko00072	OXCT1;HMGCS1;HMGCL;Bdh1;BDH1;HMGCS2;acat1-a
Systemic lupus erythematosus	14	59	0.000114541	0.00316	ko05322	H2afy2;H2AFY;Cd80;H2B-VIII;H2B-VII;Cd40;SNRPB;h2afv;CD86;Mamu-DRA;IGHV3-23;Ighm;IGHM;IGHA2
Primary immunodeficiency	13	34	0.000115568	0.00316	ko05340	TAP1;TAP2;ORAI1;IL2RG;BTK;CD3D;Ciita;PTPRC;Cd40;IGHV3-23;Ighm;IGHM;IGHA2
Viral myocarditis	15	55	0.00012693	0.0032	ko05416	PRF1;ITGB2;ACTB;Fyn;CASP3;RAC2;Cd80;DMD;Cd40;CD86;Mamu-DRA;IGHV3-23;Ighm;IGHM;IGHA2
Rheumatoid arthritis	19	74	0.000162972	0.00382	ko05323	TLR2-1;TLR2-1;CTLA4;ITGB2;ATP6V1D;JUN;Cd80;Ccl5;TEK;TNFSF13B;CTSL;CTSL;Il15;CD86;Mamu-DRA;IGHV3-23;Ighm;IGHM;IGHA2
Butanoate metabolism	11	25	0.00031437	0.00687	ko00650	AACS;Acsm3;OXCT1;HMGCS1;HMGCL;Bdh1;BDH1;HMGCS2;acat1-a;GAD2;HADHA
Leishmaniasis	16	60	0.00045718	0.00937	ko05140	TLR2-1;TLR2-1;Itga4;ITGB2;JUN;Ncf4;NCF1;CYBB;NCF2;Prkcb;PTPN6;Mamu-DRA;MIGHV3-23;Ighm;IGHM;IGHA2
Staphylococcus aureus infection	12	52	0.000597252	0.0109	ko05150	C5AR1;ITGB2;CFI;SELP;KRT19;C5AR1;Mamu-DRA;CFD;IGHV3-23;Ighm;IGHM;IGHA2
Carbon metabolism	27	100	0.000597724	0.0109	ko01200	Aldoa;Pc;IDH1;GLUD1;RPIA;Idh3a;ME1;RGN;DLST;Aldh6a1;PFKP;GPT2;PRPS2;PGD;CAT;Acss1;Psat1;GLDC;Taldo1;PKM;acat1-a;ENO2;Me3;HADHA;Hk2;CS;ALDOC
Hematopoietic cell lineage	18	71	0.000654643	0.011	ko04640	Cd1d2;CD22;Itga4;Gp1bb;Cd36;CSF2RA;CSF3R;CD3D;FLT3;CD44;TFRC;ANPEP;CD1D;Mamu-DRA;IGHV3-23;Ighm;IGHM;IGHA2
Pyruvate metabolism	13	35	0.000669057	0.011	ko00620	Pc;ALDH2;HAGH;ME1;LDHB;PCK1;Acss1;ALDH3A2;ALDH3A2;PKM;acat1-a;Me3;ALDH3A2
